# Supplementary material for: Novel Chaphamaparvovirus in Insectivorous Molossus molossus Bats, from the Brazilian Amazon Region
Source: Viruses. 2023 Feb 22;15(3):606. doi: 10.3390/v15030606 (PMC10054343; doi:10.3390/v15030606)
Supplement: Supplementary file 1 [file viruses-15-00606-s001.zip]

Archive with 1 entries (1 files):
- viruses-2191982-supplementary.pdf
